# Supplementary material for: Influence of Intermittent Hypoxia/Hypercapnia on Atherosclerosis, Gut Microbiome, and Metabolome
Source: Front Physiol. 2021 Apr 8;12:663950. doi: 10.3389/fphys.2021.663950 (PMC8060652; doi:10.3389/fphys.2021.663950)
Supplement: Supplementary file 2 [file Table_1.XLSX]

## Sheet: Table S1
Table S1. Microbiome and metabolome overall differential abundance statistical tables.
All microbes present were collapsed to the family level with their calculated differential abundance p-value and effect size scores as determined by permutation test with discrete false-discovery rate correction (Microbiome tab)(Jiang et al., 2017). In addition, all annotated metabolite features with their calculated differential abundance p-value and effect size scores as determined by permutati…
Microbiome Tab
feature	Air_IH_calour_stat	Air_IH_calour_pval	Air_IC_calour_stat	Air_IC_calour_pval	IC_IH_calour_stat	IC_IH_calour_pval
k__Bacteria;p__Firmicutes;c__Clostridia;o__Clostridiales;f__[Mogibacteriaceae]	85.3056	0.000999	65.0889	0.000999	37.1629	0.014985
k__Bacteria;p__Firmicutes;c__Bacilli;o__Lactobacillales;f__Lactobacillaceae	-113.995	0.000999	70.6074	0.000999	-199.225	0.000999
k__Bacteria;p__Firmicutes;c__Clostridia;o__Clostridiales;f__Peptostreptococcaceae	23.7007	0.0679321	-49.4588	0.001998	74.856	0.000999
k__Bacteria;p__Firmicutes;c__Clostridia;o__Clostridiales;f__Ruminococcaceae	-38.4343	0.003996	-48.6917	0.001998	23.2342	0.120879
k__Bacteria;p__Verrucomicrobia;c__Verrucomicrobiae;o__Verrucomicrobiales;f__ Verrucomicrobiaceae	41.9865	0.002997	-40.2382	0.003996	111.83	0.000999
k__Bacteria;p__Firmicutes;c__Clostridia;o__Clostridiales;f__Dehalobacteriaceae	-75.2338	0.000999	-35.3532	0.010989	-54.8404	0.000999
k__Bacteria;p__Firmicutes;c__Erysipelotrichi;o__Erysipelotrichales;f__Erysipelotrichaceae	112.321	0.000999	30.1564	0.025974	138.255	0.000999
k__Bacteria;p__Firmicutes;c__Clostridia;o__Clostridiales;f__Clostridiaceae	174.421	0.000999	23.3609	0.0699301	209.368	0.000999
k__Bacteria;p__Firmicutes;c__Clostridia;o__Clostridiales;f__Lachnospiraceae	-124.671	0.000999	-25.2516	0.0709291	-151.179	0.000999
k__Bacteria;p__Bacteroidetes;c__Bacteroidia;o__Bacteroidales;f__S24-7	-32.0881	0.012987	-13.6157	0.328671	-32.2047	0.020979
k__Bacteria;p__Firmicutes;c__Bacilli;o__Lactobacillales;f__Streptococcaceae	-82.4371	0.000999	-6.23618	0.657343	-111.197	0.000999
k__Bacteria;p__Actinobacteria;c__Coriobacteriia;o__Coriobacteriales;f__Coriobacteriaceae	-107.168	0.000999	-4.54845	0.754246	-140.354	0.000999
Metabolome Tab
feature	MS_level	Air_IH_calour_stat	Air_IH_calour_pval	Air_IC_calour_stat	Air_IC_calour_pval	IC_IH_calour_stat	IC_IH_calour_pval
Spectral Match to 3beta-Hydroxy-5-cholenoic acid from NIST14	3	47.5947	0.000999001	34.6023	0.000999001	28.5417	0.002997
LAUROYLCARNITINE	3	8.65057	0.238761	28.5701	0.000999001	-24.25	0.002997
Deoxycholic acid	3	26.3826	0.000999001	27.2112	0.000999001	-3.4375	0.675325
TOP19 Psoriasis feature - Unknown FeatureID=3668	3	33.84	0.000999001	25.2557	0.000999001	8.89583	0.268731
Taurodeoxycholic acid	1	-13.2907	0.0589411	-24.5265	0.000999001	7.20833	0.386613
Alanine conjugated cholic acid	3	-22.1236	0.002997	-25.786	0.000999001	7.91667	0.344655
NCGC00381248-01!4-oxododecanedioic acid	3	-45.4735	0.000999001	-29.9621	0.000999001	-19.375	0.015984
"4-(3,4-dihydroxyphenyl)-7-methoxy-5-((2S,3R,4S,5S,6R)-3,4,5-trihydroxy-6-(((2S,3R,4S,5R)-3,4,5-trihydroxyoxan-2-yl)oxymethyl)oxan-2-yl)oxychromen-2-one"	3	-3.57955	0.631369	-30.6913	0.000999001	29.2708	0.000999001
Taurocholic acid	1	-44.0152	0.000999001	-41.9934	0.000999001	-2.60417	0.78022
Spectral Match to 1-Hexadecyl-sn-glycero-3-phosphocholine from NIST14	3	-22.339	0.003996	-25.9186	0.001998	10.5625	0.18981
"Spectral Match to Monolinolenin (9c,12c,15c) from NIST14"	3	-16.5057	0.025974	-21.875	0.002997	5.54167	0.498501
Spectral Match to 1-Octadecanoyl-2-octadecenoyl-sn-glycero-3-phosphocholine from NIST14	3	19.0246	0.015984	-22.5379	0.00499501	45.5417	0.000999001
Tauro-b-muricholic acid	1	-27.2775	0.000999001	-22.0208	0.00599401	-7.88826	0.323676
Spectral Match to 1-Stearoyl-2-myristoyl-sn-glycero-3-phosphocholine from NIST14	3	0.0662879	0.995005	-20.8475	0.00799201	24.6667	0.002997
"(4R)-4-((3R,5R,6S,7R,9S,10R,12S,13R,14S,17R)-3,6,7,12-tetrahydroxy-10,13-dimethylhexadecahydro-1H-cyclopenta(a)phenanthren-17-yl)pentanoic acid"	3	-37.9498	0.000999001	-21.4773	0.00799201	-36.0417	0.000999001
Spectral Match to Val-Phe from NIST14	3	-21.411	0.003996	-20.4498	0.00899101	-3.83333	0.661339
Spectral Match to Cholic acid from NIST14	3	-35.1657	0.000999001	-19.1241	0.00999001	-22.7292	0.00699301
Spectral Match to Lys-Ile from NIST14	3	-16.6714	0.031968	-18.5606	0.010989	2.79167	0.743257
Spectral Match to Urobilin from NIST14	3	-26.5483	0.000999001	-19.0246	0.012987	-10.625	0.192807
Cholic acid	3	-32.0833	0.000999001	-18.2623	0.013986	-23.5417	0.00499501
Spectral Match to 1-Palmitoyl-2-docosahexaenoyl-sn-glycero-3-phosphocholine from NIST14	3	11.8655	0.0999001	17.3011	0.015984	-5.8125	0.477522
Spectral Match to Leu-Leu-Arg from NIST14	3	1.39205	0.85015	16.9034	0.020979	-19.6146	0.011988
"Spectral Match to 9-Oxo-10E,12Z-octadecadienoic acid from NIST14"	3	-14.6165	0.0559441	-17.4006	0.024975	2.75	0.748252
Spectral Match to Thr-Phe from NIST14	3	-15.9422	0.032967	-17.2348	0.026973	-1.04167	0.898102
Spectral Match to Gly-Leu from NIST14	3	-18.3617	0.014985	-16.0748	0.031968	-4.58333	0.577423
Spectral Match to Gly-Phe from NIST14	1	-14.1193	0.0669331	-16.4062	0.033966	1.25	0.887113
SM(d18:1/16:0); (M+H)+ C39H80N2O6P1	3	10.0426	0.18981	-15.3456	0.042957	32.5208	0.000999001
Spectral Match to Elaidic acid from NIST14	3	45.4403	0.000999001	15.6439	0.043956	42.1042	0.000999001
Spectral Match to Oleoyl L-carnitine from NIST14	3	13.357	0.0729271	15.0639	0.043956	0.145833	0.983017
Spectral Match to 12-Ketodeoxycholic acid from NIST14	3	18.0966	0.026973	14.053	0.0509491	4.875	0.563437
PC(20:3/0:0); (M+H)+ C28H53N1O7P1	3	-13.7216	0.0719281	-14.7822	0.0509491	6.60417	0.384615
TOP 8 Psoriasis feature - Unknown FeatureID=4262	1	24.5928	0.000999001	13.9205	0.0659341	15.2708	0.0599401
"NCGC00347704-02_C24H32O7_2H-Oxireno(1,10a)phenanthro(3,2-b)furan-10(11bH)-one, 5,7-bis(acetyloxy)-3,3a,4,5,6,7,7a,7b,8,8a-decahydro-4,4,7a,11-tetramethyl-, (1aS,3aR,5S,7S,7aR,7bS,8aR,11bR)-"	3	7.0928	0.328671	13.7216	0.0689311	-8.875	0.268731
Spectral Match to 12(13)-Epoxy-9Z-octadecenoic acid from NIST14	3	-1.75663	0.822178	-13.9536	0.0739261	17.6875	0.031968
"Spectral Match to 13-Keto-9Z,11E-octadecadienoic acid from NIST14"	3	-8.38542	0.270729	-13.125	0.0759241	7.52083	0.341658
PC(22:6/0:0); (M+H)+ C30H51N1O7P1	3	-4.259	0.585415	13.0919	0.0769231	-21.5208	0.015984
ReSpect:PM017301 gamma-L-Glutamyl-L-leucine	3	-15.7765	0.034965	-13.0919	0.0879121	-3.375	0.684316
Spectral Match to 1-Palmitoyl-2-hydroxy-sn-glycero-3-phosphoethanolamine from NIST14	3	13.357	0.0779221	12.4953	0.112887	2.375	0.777223
"Spectral Match to 9,10-Dihydroxy-12Z-octadecenoic acid from NIST14"	3	-5.2036	0.48951	-11.2027	0.128871	8.79167	0.266733
Spectral Match to 9(10)-EpOME from NIST14	3	-2.58523	0.734266	-11.6335	0.133866	11.9375	0.146853
Spectral Match to Palmitoylcarnitine from NIST14	3	-2.68466	0.745255	11.2358	0.141858	-22.6875	0.002997
Spectral Match to N-Tetracosenoyl-4-sphingenine from NIST14	3	43.6506	0.000999001	10.9044	0.146853	42.25	0.000999001
Spectral Match to Tris(2-butoxyethyl) phosphate from NIST14	3	-3.38068	0.677323	-10.142	0.17982	9.02083	0.253746
Thiamine	3	-34.1714	0.000999001	-9.37973	0.180819	-29.5625	0.000999001
taurocholic acid	3	-17.1354	0.018981	-10.2746	0.193806	-9.5	0.22977
Spectral Match to (+)-alpha-Tocopherol from NIST14	3	8.35227	0.277722	9.67803	0.196803	-2.1875	0.806194
taurohyodeoxycholic acid	3	16.2737	0.02997	-9.41288	0.1998	42.5417	0.000999001
Spectral Match to Val-Leu from NIST14	3	9.84375	0.196803	-9.77746	0.200799	28.7292	0.000999001
Spectral Match to Val-Val from NIST14	3	-10.0095	0.190809	-9.97633	0.201798	-2.20833	0.793207
Spectral Match to Phe-Pro from NIST14	3	15.0805	0.045954	-9.61174	0.204795	40.3958	0.000999001
a-Muricholic acid	3	0.331439	0.974026	-9.44602	0.207792	11.5625	0.147852
Spectral Match to N-Oleoylethanolamine from NIST14	3	3.28125	0.653347	-9.24716	0.208791	13.9375	0.0819181
"2-((4R)-4-((3R,5R,9S,10S,12S,13R,14S,17R)-3,12-dihydroxy-10,13-dimethylhexadecahydro-1H-cyclopenta(a)phenanthren-17-yl)pentanamido)ethane-1-sulfonic acid"	3	-8.83286	0.241758	9.61174	0.20979	-26.7292	0.001998
"(4R)-4-((3R,5S,6R,7R,9S,10R,12S,13R,14S,17R)-3,6,7,12-tetrahydroxy-10,13-dimethylhexadecahydro-1H-cyclopenta(a)phenanthren-17-yl)pentanoic acid"	3	12.3958	0.0809191	9.5786	0.211788	3.8125	0.608392
Spectral Match to Palmitoyl ethanolamide from NIST14	3	32.9119	0.000999001	9.11458	0.213786	32.5208	0.000999001
"ReSpect:PS081304 1-Lauroyl-2-Hydroxy-sn-Glycero-3-Phosphocholine|12:0 LysoPC|1-Dodecanoyllysolecithin|Phosphocholine,1-Lauroyl-2-Hydroxy-sn-Glycero-3-"	3	-13.589	0.0689311	-9.37973	0.214785	-7.8125	0.328671
Spectral Match to 1-Hexadecanoyl-2-(9Z-octadecenoyl)-sn-glycero-3-phosphocholine from NIST14	3	1.75663	0.818182	-9.01515	0.227772	11.8125	0.127872
Spectral Match to L-Alanyl-L-norleucine from NIST14	1	-10.5398	0.165834	-9.64489	0.233766	-2.125	0.816184
PC(17:1/0:0); (M+H)+ C25H51N1O7P1	3	-11.8987	0.136863	8.93229	0.23976	-31.2917	0.000999001
TRYPTOPHAN	3	31.9839	0.000999001	8.55114	0.24975	36.2292	0.000999001
b-Muricholic acid	3	8.55114	0.234765	-8.12027	0.27972	21.125	0.010989
Spectral Match to L-Arginine from NIST14	3	5.50189	0.483516	7.72254	0.280719	-3.02083	0.685315
Spectral Match to Phe-Leu from NIST14	3	1.7732	0.809191	-7.97112	0.306693	11.9271	0.150849
Spectral Match to Ile-Ile-Lys from NIST14	3	1.95549	0.79021	-8.02083	0.317682	11.0208	0.18981
"1,2-dihydroxyheptadec-16-en-4-yl acetate"	3	-6.59564	0.364635	-7.3911	0.323676	1.70833	0.811189
Spectral Match to Ile-Pro from NIST14	3	19.6544	0.010989	-7.42424	0.328671	37.9167	0.000999001
Spectral Match to Arachidonoylthio-PC from NIST14	3	16.108	0.025974	7.19223	0.343656	11.3958	0.173826
Spectral Match to Ile-Lys from NIST14	3	39.5739	0.000999001	7.02652	0.355644	49.4583	0.000999001
Spectral Match to D-erythro-Sphinganine from NIST14	3	36.7898	0.000999001	6.92708	0.357642	44.1042	0.000999001
"NCGC00385123-01_C22H30O6_7b,9-Dihydroxy-3-(hydroxymethyl)-1,1,6,8-tetramethyl-5-oxo-1,1a,1b,4,4a,5,7a,7b,8,9-decahydro-9aH-cyclopropa(3,4)benzo(1,2-e)azulen-9a-yl acetate"	3	3.77841	0.617383	6.72822	0.371628	-3.1875	0.681319
Spectral Match to D-erythro-C18-Sphingosine from NIST14	3	37.3201	0.000999001	6.52936	0.378621	39.3958	0.000999001
MoNA:790553 Linoleic acid	3	15.0473	0.037962	6.5625	0.384615	12.2708	0.13986
Spectral Match to Ile-Ser from NIST14	3	13.1913	0.0729271	6.5625	0.388611	12.4792	0.12987
Stercobilin	3	-2.40294	0.728272	-6.47964	0.400599	4.09375	0.588412
Spectral Match to L-Glutamic acid from NIST14	3	34.2377	0.000999001	6.29735	0.403596	37.875	0.000999001
sphingosin C16 (Artifact)-emf	3	-7.95455	0.280719	5.50189	0.453546	-20.0208	0.011988
Spectral Match to Leu-Phe from NIST14	3	-2.15436	0.772228	-5.76705	0.463536	6	0.471528
Hyodeoxycholic acid	3	16.2405	0.037962	5.2036	0.491508	14.4167	0.0829171
"(4R)-4-((3S,5R,9S,10S,13R,14S,17R)-3-hydroxy-10,13-dimethyl-12-oxohexadecahydro-1H-cyclopenta(a)phenanthren-17-yl)pentanoic acid"	3	1.49148	0.851149	5.33617	0.495504	-3.375	0.671329
"(R)-4-((3R,5R,8R,9S,10S,12S,13R,14S,17R)-3,12-dihydroxy-10,13-dimethylhexadecahydro-1H-cyclopenta(a)phenanthren-17-yl)pent-2-enoic acid"	3	5.50189	0.446553	-4.6733	0.499501	13.1458	0.0969031
hyocholic acid	3	21.7093	0.00499501	-5.2036	0.503497	32.6875	0.000999001
Spectral Match to 1-Hexadecanoyl-2-octadecadienoyl-sn-glycero-3-phosphocholine from NIST14	3	4.87216	0.532468	5.10417	0.519481	-0.270833	0.985015
"Spectral Match to 9-Octadecenamide, (Z)- from NIST14"	3	4.93845	0.526474	-4.6733	0.538462	11.6042	0.137862
Bilirubin	3	4.24242	0.57043	4.64015	0.539461	1.0625	0.915085
Spectral Match to 1-Stearoyl-2-hydroxy-sn-glycero-3-phosphoethanolamine from NIST14	3	33.4091	0.000999001	4.60701	0.54046	48.0208	0.000999001
"(R)-4-((3S,5S,7R,8R,9S,10S,13R,14S,17R)-3,7-dihydroxy-10,13-dimethyl-12-oxohexadecahydro-1H-cyclopenta(a)phenanthren-17-yl)pentanoic acid"	3	-7.02652	0.313686	4.44129	0.542458	-15.0417	0.0709291
Spectral Match to L-Methionine from NIST14	3	23.8305	0.000999001	4.47443	0.548452	31.2292	0.000999001
Spectral Match to Leu-Ile from NIST14	3	-1.8892	0.817183	-4.54072	0.567433	3.27083	0.682318
PC(20:1/0:0); (M+H)+ C28H57N1O7P1	3	5.30303	0.467532	4.34186	0.58042	2.59375	0.737263
Spectral Match to 1-Stearoyl-2-hydroxy-sn-glycero-3-phosphocholine from NIST14	3	12.3627	0.0979021	4.24242	0.596404	8.375	0.303696
Spectral Match to Benzyldodecyldimethylammonium from NIST14	1	9.74432	0.180819	-3.11553	0.657343	16.8333	0.038961
4-Cholesten-3-one	3	23.9631	0.001998	3.0161	0.674326	30.1042	0.000999001
Spectral Match to Val-Ile from NIST14	3	-3.08239	0.718282	-3.31439	0.677323	0.270833	0.978022
Spectral Match to 1-(9Z-Octadecenoyl)-sn-glycero-3-phosphocholine from NIST14	3	-11.6335	0.138861	3.21496	0.683317	-23.9375	0.00699301
Spectral Match to 1-Myristoyl-2-palmitoyl-sn-glycero-3-phosphocholine from NIST14	3	10.4072	0.152847	2.98295	0.704296	14.2292	0.0749251
Spectral Match to 1-Hexadecyl-2-(9Z-octadecenoyl)-sn-glycero-3-phosphocholine from NIST14	3	1.3589	0.848152	-2.7178	0.706294	3.64583	0.665335
Spectral Match to Benzyltetradecyldimethylammonium from NIST14	3	32.0833	0.000999001	2.75095	0.709291	42.125	0.000999001
PC(18:2/0:0); (M+H)+ C26H51N1O7P1	3	-15.7434	0.035964	2.58523	0.741259	-28.8542	0.000999001
Ceramide (18:1/16:0)	3	21.411	0.003996	2.22064	0.75025	28.25	0.001998
Spectral Match to 1-Heptadecanoyl-sn-glycero-3-phosphocholine from NIST14	3	-1.12689	0.89011	2.35322	0.76024	-4.71875	0.546454
Spectral Match to Lyso-PC(16:0) from NIST14	3	-5.86648	0.445554	2.12121	0.771229	-12.1667	0.135864
Spectral Match to 1-(9Z-Octadecenoyl)-2-tetradecanoyl-sn-glycero-3-phosphocholine from NIST14	3	4.73958	0.54046	2.12121	0.773227	2.77083	0.71029
Spectral Match to KDdiA-PC from NIST14	1	4.60701	0.569431	2.08807	0.782218	3.4375	0.685315
"2-((4R)-4-((3R,5R,6S,7R,9S,10R,13R,14S,17R)-3,6,7-trihydroxy-10,13-dimethylhexadecahydro-1H-cyclopenta(a)phenanthren-17-yl)pentanamido)ethane-1-sulfonic acid"	3	23.1345	0.00499501	-2.12121	0.789211	41.7708	0.000999001
Spectral Match to L-Tyrosine from NIST14	3	13.2907	0.0729271	1.82292	0.812188	18.8333	0.017982
Spectral Match to 1-Hexadecanoyl-sn-glycero-3-phosphocholine from NIST14	3	12.2964	0.0939061	-1.6572	0.821179	17.8958	0.032967
Putative (3-hydroxyhexadecanoyl)glycine (aka Commendamide)	3	-11.8987	0.113886	-1.32576	0.842158	-14.8333	0.0579421
Spectral Match to Tauroursodeoxycholic acid from NIST14	3	-12.4787	0.0909091	-1.32576	0.854146	-10.0625	0.195804
Ursodeoxycholic acid	3	34.9669	0.000999001	-1.29261	0.856144	51.8125	0.000999001
Spectral Match to Inosine from NIST14	3	30.4096	0.000999001	-1.45833	0.857143	51.7083	0.000999001
Spectral Match to 1-Myristoyl-sn-glycero-3-phosphocholine from NIST14	1	4.97159	0.500499	-0.92803	0.886114	11.1667	0.168831
Spectral Match to L-Citrulline from NIST14	3	23.1013	0.00499501	-1.16004	0.891109	33.6875	0.000999001
Spectral Match to Linoleoyl ethanolamide from NIST14	3	17.8314	0.014985	-0.861742	0.901099	18.9375	0.025974
PC(19:0/0:0); (M+H)+ C27H57N1O7P1	3	18.0303	0.012987	0.530303	0.952048	21.9479	0.00999001
Spectral Match to 1-Stearoyl-2-linoleoyl-sn-glycero-3-phosphocholine from NIST14	3	15.1468	0.030969	0.232008	0.983017	19.75	0.00999001
Spectral Match to 1-(1Z-Hexadecenyl)-sn-glycero-3-phosphocholine from NIST14	3	22.4384	0.002997	-0.16572	0.987013	26.0625	0.000999001
